# Supplementary material for: Neoadjuvant Immune Checkpoint Inhibitors in hepatocellular carcinoma: a meta-analysis and systematic review
Source: Front Immunol. 2024 Feb 19;15:1352873. doi: 10.3389/fimmu.2024.1352873 (PMC10909934; doi:10.3389/fimmu.2024.1352873)
Supplement: Supplementary file 1 [file DataSheet_1.zip]

Archive with 1 entries (1 files):
- assessment of the literature quality.pdf
